# Supplementary material for: Risk Assessment of Fluxametamide Resistance and Fitness Costs in Fall Armyworm (Spodoptera frugiperda)
Source: Toxics. 2023 Mar 26;11(4):307. doi: 10.3390/toxics11040307 (PMC10144201; doi:10.3390/toxics11040307)
Supplement: Supplementary file 1 [file toxics-11-00307-s001.zip]

Archive with 1 entries (1 files):
- toxics-2276260-supplementary.pdf
